# Supplementary material for: Clinical characteristics and prognostic analysis of multiple primary malignant neoplasms in female patients with breast cancer or genitalia malignancies
Source: PeerJ. 2022 Jun 24;10:e13528. doi: 10.7717/peerj.13528 (PMC9235813; doi:10.7717/peerj.13528)
Supplement: Supplemental Information 1 [file peerj-10-13528-s001.xlsx]

## Sheet: clinical characteristic
the first tumor diagnosis age	the second tumor diagnosis age	interval of the diagnosis	types of the first tumor	site of the first tumor	types of the second tumor	site of the second tumor	menstrual status at the first tumor diagnosis	menstrual status at the second tumor diagnosis	whether the first tumor accepted surgery	whether the first tumor accepted chemotherapy	whether the first tumor accepted radiotherapy	whether the second tumor accepted surgery	whether the second tumor accepted chemotherapy	whether the second tumor accepted radiotherapy
43	43	≤6 months	breast cancer or genitalia tumors	ovary	breast cancer or genitalia tumors	uterus	premenopause	premenopause	surgery	no chemotherapy	no radiotherapy	surgery	chemotherapy	radiotherapy
56	75	5 years＜T	breast cancer or genitalia tumors	uterus	non-breast cancer or non-genitalia tumors	tongue	natural menopause	menopause	surgery	chemotherapy	no radiotherapy	surgery	no chemotherapy	no radiotherapy
57	58	1 year＜T≤ 3years	non-breast cancer or non-genitalia tumors	colorectal	breast cancer or genitalia tumors	uterus	natural menopause	menopause	surgery	no chemotherapy	no radiotherapy	no surgery	no chemotherapy	no radiotherapy
54	56	1 year＜T≤ 3years	breast cancer or genitalia tumors	cervical	non-breast cancer or non-genitalia tumors	lung	premenopause	unnatural menopause	surgery	chemotherapy	radiotherapy	no surgery	chemotherapy	radiotherapy
40	40	≤6 months	breast cancer or genitalia tumors	ovary	breast cancer or genitalia tumors	uterus	premenopause	premenopause	surgery	chemotherapy	no radiotherapy	surgery	no chemotherapy	no radiotherapy
53	58	5 years＜T	breast cancer or genitalia tumors	ovary	non-breast cancer or non-genitalia tumors	colorectal	premenopause	unnatural menopause	surgery	chemotherapy	no radiotherapy	surgery	no chemotherapy	no radiotherapy
63	65	1 year＜T≤ 3years	breast cancer or genitalia tumors	ovary	non-breast cancer or non-genitalia tumors	lung	natural menopause	menopause	surgery	chemotherapy	no radiotherapy	no surgery	chemotherapy	no radiotherapy
44	44	≤6 months	breast cancer or genitalia tumors	ovary	breast cancer or genitalia tumors	ovary	natural menopause	menopause	surgery	chemotherapy	no radiotherapy	surgery	chemotherapy	no radiotherapy
60	62	1 year＜T≤ 3years	breast cancer or genitalia tumors	cervical	non-breast cancer or non-genitalia tumors	lung	natural menopause	menopause	surgery	chemotherapy	radiotherapy	no surgery	chemotherapy	no radiotherapy
34	39	5 years＜T	breast cancer or genitalia tumors	cervical	non-breast cancer or non-genitalia tumors	thyroid	premenopause	unnatural menopause	surgery	chemotherapy	radiotherapy	surgery	no chemotherapy	no radiotherapy
60	60	≤6 months	breast cancer or genitalia tumors	breast	non-breast cancer or non-genitalia tumors	thymus	natural menopause	menopause	surgery	chemotherapy	no radiotherapy	surgery	chemotherapy	no radiotherapy
48	49	1 year＜T≤ 3years	breast cancer or genitalia tumors	cervical	non-breast cancer or non-genitalia tumors	lung	premenopause	unnatural menopause	surgery	no chemotherapy	radiotherapy	surgery	no chemotherapy	radiotherapy
29	43	5 years＜T	breast cancer or genitalia tumors	breast	breast cancer or genitalia tumors	breast	premenopause	premenopause	surgery	chemotherapy	no radiotherapy	surgery	chemotherapy	no radiotherapy
42	43	1 year＜T≤ 3years	non-breast cancer or non-genitalia tumors	chest wall	breast cancer or genitalia tumors	breast	premenopause	premenopause	surgery	chemotherapy	no radiotherapy	surgery	chemotherapy	radiotherapy
27	36	5 years＜T	breast cancer or genitalia tumors	breast	breast cancer or genitalia tumors	breast	premenopause	premenopause	surgery	chemotherapy	radiotherapy	surgery	chemotherapy	radiotherapy
58	58	≤6 months	breast cancer or genitalia tumors	breast	non-breast cancer or non-genitalia tumors	nasopharynx	natural menopause	menopause	surgery	chemotherapy	radiotherapy	no surgery	chemotherapy	radiotherapy
57	59	1 year＜T≤ 3years	breast cancer or genitalia tumors	cervical	non-breast cancer or non-genitalia tumors	lung	natural menopause	menopause	no surgery	chemotherapy	radiotherapy	no surgery	chemotherapy	no radiotherapy
56	56	≤6 months	breast cancer or genitalia tumors	uterus	non-breast cancer or non-genitalia tumors	colorectal	natural menopause	menopause	surgery	chemotherapy	no radiotherapy	surgery	chemotherapy	no radiotherapy
72	74	1 year＜T≤ 3years	non-breast cancer or non-genitalia tumors	colorectal	non-breast cancer or non-genitalia tumors	thyroid	natural menopause	menopause	surgery	chemotherapy	no radiotherapy	surgery	no chemotherapy	no radiotherapy
69	72	3 years＜T≤ 5 years	breast cancer or genitalia tumors	uterus	non-breast cancer or non-genitalia tumors	lung	natural menopause	menopause	surgery	chemotherapy	no radiotherapy	no surgery	chemotherapy	no radiotherapy
38	39	1 year＜T≤ 3years	non-breast cancer or non-genitalia tumors	nasopharynx	breast cancer or genitalia tumors	breast	premenopause	premenopause	no surgery	no chemotherapy	radiotherapy	surgery	chemotherapy	radiotherapy
36	37	1 year＜T≤ 3years	breast cancer or genitalia tumors	breast	non-breast cancer or non-genitalia tumors	colorectal	premenopause	premenopause	surgery	chemotherapy	no radiotherapy	no surgery	chemotherapy	no radiotherapy
39	42	1 year＜T≤ 3years	non-breast cancer or non-genitalia tumors	nasopharynx	breast cancer or genitalia tumors	breast	unnatural menopause	unnatural menopause	no surgery	chemotherapy	radiotherapy	surgery	chemotherapy	no radiotherapy
71	71	≤6 months	non-breast cancer or non-genitalia tumors	colorectal	breast cancer or genitalia tumors	breast	natural menopause	menopause	no surgery	no chemotherapy	radiotherapy	no surgery	no chemotherapy	no radiotherapy
48	49	6months＜T≤ 1 year	breast cancer or genitalia tumors	breast	non-breast cancer or non-genitalia tumors	thyroid	unnatural menopause	unnatural menopause	surgery	chemotherapy	no radiotherapy	surgery	no chemotherapy	no radiotherapy
60	60	≤6 months	non-breast cancer or non-genitalia tumors	colorectal	breast cancer or genitalia tumors	breast	natural menopause	menopause	surgery	chemotherapy	no radiotherapy	surgery	no chemotherapy	no radiotherapy
52	52	≤6 months	breast cancer or genitalia tumors	uterus	non-breast cancer or non-genitalia tumors	lymphoma	premenopause	premenopause	surgery	no chemotherapy	no radiotherapy	surgery	chemotherapy	no radiotherapy
59	65	5 years＜T	non-breast cancer or non-genitalia tumors	colorectal	breast cancer or genitalia tumors	uterus	natural menopause	menopause	surgery	chemotherapy	radiotherapy	surgery	chemotherapy	radiotherapy
54	61	5 years＜T	non-breast cancer or non-genitalia tumors	esophagus	breast cancer or genitalia tumors	uterus	natural menopause	menopause	surgery	no chemotherapy	no radiotherapy	surgery	chemotherapy	radiotherapy
71	72	1 year＜T≤ 3years	non-breast cancer or non-genitalia tumors	lung	breast cancer or genitalia tumors	ovary	natural menopause	menopause	no surgery	chemotherapy	radiotherapy	no surgery	chemotherapy	no radiotherapy
37	39	1 year＜T≤ 3years	breast cancer or genitalia tumors	breast	non-breast cancer or non-genitalia tumors	Pelvic cavity	unnatural menopause	unnatural menopause	surgery	chemotherapy	no radiotherapy	surgery	chemotherapy	no radiotherapy
49	52	1 year＜T≤ 3years	breast cancer or genitalia tumors	ovary	non-breast cancer or non-genitalia tumors	thyroid	unnatural menopause	unnatural menopause	surgery	no chemotherapy	radiotherapy	surgery	no chemotherapy	no radiotherapy
32	37	#NULL!	non-breast cancer or non-genitalia tumors	colorectal	breast cancer or genitalia tumors	ovary	unnatural menopause	unnatural menopause	surgery	chemotherapy	no radiotherapy	surgery	chemotherapy	no radiotherapy
45	50	5 years＜T	breast cancer or genitalia tumors	breast	breast cancer or genitalia tumors	ovary	unnatural menopause	unnatural menopause	surgery	chemotherapy	no radiotherapy	surgery	chemotherapy	no radiotherapy
48	48	6months＜T≤ 1 year	breast cancer or genitalia tumors	breast	non-breast cancer or non-genitalia tumors	colorectal	natural menopause	menopause	surgery	chemotherapy	no radiotherapy	surgery	chemotherapy	no radiotherapy
74	75	1 year＜T≤ 3years	breast cancer or genitalia tumors	breast	non-breast cancer or non-genitalia tumors	lung	unnatural menopause	unnatural menopause	surgery	no chemotherapy	radiotherapy	no surgery	chemotherapy	no radiotherapy
56	57	6months＜T≤ 1 year	non-breast cancer or non-genitalia tumors	colorectal	breast cancer or genitalia tumors	uterus	natural menopause	menopause	no surgery	chemotherapy	no radiotherapy	no surgery	no chemotherapy	no radiotherapy
36	38	1 year＜T≤ 3years	breast cancer or genitalia tumors	cervical	non-breast cancer or non-genitalia tumors	lung	premenopause	unnatural menopause	surgery	chemotherapy	no radiotherapy	surgery	no chemotherapy	no radiotherapy
57	68	5 years＜T	breast cancer or genitalia tumors	breast	breast cancer or genitalia tumors	cervical	natural menopause	menopause	surgery	no chemotherapy	no radiotherapy	surgery	chemotherapy	radiotherapy
51	52	1 year＜T≤ 3years	breast cancer or genitalia tumors	breast	breast cancer or genitalia tumors	uterus	premenopause	premenopause	surgery	no chemotherapy	no radiotherapy	surgery	no chemotherapy	no radiotherapy
68	70	1 year＜T≤ 3years	breast cancer or genitalia tumors	breast	non-breast cancer or non-genitalia tumors	kidney	natural menopause	menopause	surgery	no chemotherapy	no radiotherapy	surgery	no chemotherapy	no radiotherapy
45	60	#NULL!	breast cancer or genitalia tumors	breast	breast cancer or genitalia tumors	uterus	natural menopause	menopause	surgery	no chemotherapy	no radiotherapy	no surgery	chemotherapy	no radiotherapy
35	38	1 year＜T≤ 3years	breast cancer or genitalia tumors	cervical	breast cancer or genitalia tumors	breast	premenopause	unnatural menopause	surgery	no chemotherapy	no radiotherapy	surgery	chemotherapy	no radiotherapy
52	56	3 years＜T≤ 5 years	non-breast cancer or non-genitalia tumors	kidney	breast cancer or genitalia tumors	uterus	natural menopause	menopause	surgery	no chemotherapy	no radiotherapy	surgery	no chemotherapy	no radiotherapy
75	76	1 year＜T≤ 3years	breast cancer or genitalia tumors	breast	non-breast cancer or non-genitalia tumors	esophagus	natural menopause	menopause	surgery	no chemotherapy	no radiotherapy	no surgery	chemotherapy	radiotherapy
56	67	5 years＜T	breast cancer or genitalia tumors	breast	non-breast cancer or non-genitalia tumors	colorectal	natural menopause	menopause	surgery	no chemotherapy	no radiotherapy	surgery	chemotherapy	no radiotherapy
47	50	1 year＜T≤ 3years	breast cancer or genitalia tumors	cervical	non-breast cancer or non-genitalia tumors	lung	premenopause	unnatural menopause	surgery	no chemotherapy	no radiotherapy	surgery	chemotherapy	no radiotherapy
39	58	5 years＜T	breast cancer or genitalia tumors	breast	non-breast cancer or non-genitalia tumors	lung	premenopause	menopause	surgery	no chemotherapy	no radiotherapy	surgery	chemotherapy	no radiotherapy
53	57	3 years＜T≤ 5 years	breast cancer or genitalia tumors	breast	non-breast cancer or non-genitalia tumors	stomach	natural menopause	menopause	surgery	no chemotherapy	no radiotherapy	surgery	chemotherapy	no radiotherapy
50	56	5 years＜T	breast cancer or genitalia tumors	uterus	breast cancer or genitalia tumors	breast	natural menopause	menopause	surgery	no chemotherapy	no radiotherapy	surgery	chemotherapy	no radiotherapy
29	35	5 years＜T	breast cancer or genitalia tumors	cervical	non-breast cancer or non-genitalia tumors	bile duct	#NULL!	#NULL!	surgery	no chemotherapy	radiotherapy	no surgery	no chemotherapy	no radiotherapy
60	63	#NULL!	breast cancer or genitalia tumors	cervical	non-breast cancer or non-genitalia tumors	lung	natural menopause	menopause	surgery	no chemotherapy	no radiotherapy	no surgery	chemotherapy	no radiotherapy
50	51	6months＜T≤ 1 year	non-breast cancer or non-genitalia tumors	kidney	breast cancer or genitalia tumors	breast	#NULL!	#NULL!	surgery	no chemotherapy	no radiotherapy	surgery	chemotherapy	no radiotherapy
62	68	5 years＜T	breast cancer or genitalia tumors	ovary	non-breast cancer or non-genitalia tumors	colorectal	natural menopause	menopause	surgery	chemotherapy	no radiotherapy	no surgery	chemotherapy	no radiotherapy
33	34	1 year＜T≤ 3years	breast cancer or genitalia tumors	uterus	non-breast cancer or non-genitalia tumors	leukemia	premenopause	premenopause	no surgery	chemotherapy	no radiotherapy	surgery	chemotherapy	no radiotherapy
43	43	≤6 months	breast cancer or genitalia tumors	breast	non-breast cancer or non-genitalia tumors	skin	premenopause	premenopause	surgery	chemotherapy	no radiotherapy	surgery	no chemotherapy	no radiotherapy
41	52	5 years＜T	breast cancer or genitalia tumors	uterus	non-breast cancer or non-genitalia tumors	skin	premenopause	unnatural menopause	surgery	no chemotherapy	no radiotherapy	surgery	no chemotherapy	no radiotherapy
42	42	≤6 months	breast cancer or genitalia tumors	ovary	non-breast cancer or non-genitalia tumors	leukemia	premenopause	unnatural menopause	surgery	chemotherapy	no radiotherapy	no surgery	no chemotherapy	no radiotherapy
32	35	3 years＜T≤ 5 years	breast cancer or genitalia tumors	cervical	non-breast cancer or non-genitalia tumors	leukemia	premenopause	unnatural menopause	surgery	chemotherapy	no radiotherapy	no surgery	chemotherapy	no radiotherapy
29	29	6months＜T≤ 1 year	breast cancer or genitalia tumors	cervical	non-breast cancer or non-genitalia tumors	Pelvic cavity	unnatural menopause	unnatural menopause	surgery	no chemotherapy	no radiotherapy	surgery	no chemotherapy	no radiotherapy
33	37	3 years＜T≤ 5 years	breast cancer or genitalia tumors	breast	non-breast cancer or non-genitalia tumors	leukemia	premenopause	premenopause	surgery	chemotherapy	no radiotherapy	no surgery	no chemotherapy	no radiotherapy
38	40	1 year＜T≤ 3years	breast cancer or genitalia tumors	breast	non-breast cancer or non-genitalia tumors	leukemia	premenopause	premenopause	surgery	chemotherapy	radiotherapy	surgery	chemotherapy	no radiotherapy
45	46	#NULL!	non-breast cancer or non-genitalia tumors	colorectal	breast cancer or genitalia tumors	ovary	premenopause	premenopause	surgery	chemotherapy	no radiotherapy	surgery	chemotherapy	no radiotherapy
57	64	5 years＜T	breast cancer or genitalia tumors	ovary	breast cancer or genitalia tumors	vagina	premenopause	unnatural menopause	surgery	chemotherapy	radiotherapy	no surgery	chemotherapy	radiotherapy
46	47	6months＜T≤ 1 year	non-breast cancer or non-genitalia tumors	stomach	breast cancer or genitalia tumors	ovary	premenopause	premenopause	surgery	no chemotherapy	no radiotherapy	surgery	chemotherapy	no radiotherapy
42	48	5 years＜T	breast cancer or genitalia tumors	cervical	breast cancer or genitalia tumors	breast	premenopause	unnatural menopause	surgery	chemotherapy	no radiotherapy	surgery	no chemotherapy	no radiotherapy
57	68	5 years＜T	breast cancer or genitalia tumors	cervical	non-breast cancer or non-genitalia tumors	Pelvic cavity	natural menopause	menopause	no surgery	no chemotherapy	radiotherapy	no surgery	no chemotherapy	no radiotherapy
38	73	5 years＜T	breast cancer or genitalia tumors	breast	non-breast cancer or non-genitalia tumors	armpit	premenopause	menopause	surgery	no chemotherapy	no radiotherapy	no surgery	no chemotherapy	no radiotherapy
68	69	6months＜T≤ 1 year	breast cancer or genitalia tumors	breast	non-breast cancer or non-genitalia tumors	lung	natural menopause	menopause	surgery	chemotherapy	no radiotherapy	no surgery	no chemotherapy	no radiotherapy
36	38	1 year＜T≤ 3years	breast cancer or genitalia tumors	breast	non-breast cancer or non-genitalia tumors	leukemia	premenopause	unnatural menopause	surgery	chemotherapy	radiotherapy	no surgery	chemotherapy	no radiotherapy
31	32	#NULL!	breast cancer or genitalia tumors	breast	non-breast cancer or non-genitalia tumors	leukemia	premenopause	premenopause	surgery	chemotherapy	no radiotherapy	surgery	chemotherapy	no radiotherapy
40	42	1 year＜T≤ 3years	breast cancer or genitalia tumors	breast	non-breast cancer or non-genitalia tumors	leukemia	premenopause	premenopause	surgery	chemotherapy	no radiotherapy	no surgery	chemotherapy	no radiotherapy
29	34	3 years＜T≤ 5 years	breast cancer or genitalia tumors	ovary	non-breast cancer or non-genitalia tumors	leukemia	premenopause	premenopause	surgery	chemotherapy	no radiotherapy	surgery	chemotherapy	no radiotherapy
34	41	5 years＜T	breast cancer or genitalia tumors	breast	non-breast cancer or non-genitalia tumors	leukemia	premenopause	premenopause	surgery	chemotherapy	radiotherapy	surgery	chemotherapy	no radiotherapy
48	49	1 year＜T≤ 3years	breast cancer or genitalia tumors	breast	non-breast cancer or non-genitalia tumors	leukemia	premenopause	unnatural menopause	surgery	chemotherapy	no radiotherapy	no surgery	chemotherapy	no radiotherapy
31	58	5 years＜T	breast cancer or genitalia tumors	breast	non-breast cancer or non-genitalia tumors	esophagus	#NULL!	#NULL!	surgery	chemotherapy	radiotherapy	surgery	no chemotherapy	no radiotherapy
49	55	5 years＜T	non-breast cancer or non-genitalia tumors	nasopharyn	breast cancer or genitalia tumors	uterus	premenopause	premenopause	no surgery	no chemotherapy	radiotherapy	surgery	no chemotherapy	no radiotherapy
41	58	5 years＜T	breast cancer or genitalia tumors	thyroid	breast cancer or genitalia tumors	breast	#NULL!	#NULL!	surgery	no chemotherapy	no radiotherapy	surgery	chemotherapy	no radiotherapy
66	78	5 years＜T	breast cancer or genitalia tumors	uterus	non-breast cancer or non-genitalia tumors	kidney	natural menopause	menopause	surgery	no chemotherapy	no radiotherapy	surgery	no chemotherapy	no radiotherapy
48	49	#NULL!	breast cancer or genitalia tumors	vulva	non-breast cancer or non-genitalia tumors	colorectal	premenopause	menopause	surgery	no chemotherapy	no radiotherapy	surgery	chemotherapy	no radiotherapy

## Sheet: survival analysis
End	Origin	Status	Survival Time（months）	Age group of the first tumor	Age group of the last tumor	the last tumor stage	The last tumor surgery types	menstrual status at the first tumor diagnosis	interval time	the last tumor types
2013-03-01	2012-11-01	lost to follow-up	4	＜52	＜56	Ⅲ、Ⅳ	radical surgery	Premenopause	≤3 years	breast cancer or genitalia malignancies
2017-12-01	2012-04-01	die	68	≥52	≥56	Ⅰ、Ⅱ	radical surgery	menopause	＞3 years	the other malignancies
2012-10-01	2012-07-01	die	3	≥52	≥56	Ⅲ、Ⅳ	radical surgery	menopause	≤3 years	breast cancer or genitalia malignancies
2012-11-01	2012-05-01	die	6	≥52	≥56	Ⅲ、Ⅳ	non-radical surgery	Premenopause	≤3 years	the other malignancies
2021-03-01	2007-06-01	survive	165	＜52	＜56	Ⅰ、Ⅱ	radical surgery	Premenopause	≤3 years	breast cancer or genitalia malignancies
2021-03-01	2012-08-01	survive	103	≥52	≥56	Ⅰ、Ⅱ	radical surgery	Premenopause	＞3 years	the other malignancies
2015-05-01	2015-04-01	lost to follow-up	1	≥52	≥56	Ⅲ、Ⅳ	non-radical surgery	menopause	≤3 years	the other malignancies
2021-03-01	2013-04-01	survive	95	＜52	＜56	Ⅰ、Ⅱ	radical surgery	menopause	≤3 years	breast cancer or genitalia malignancies
2017-12-01	2017-04-01	die	8	≥52	≥56	Ⅲ、Ⅳ	non-radical surgery	menopause	≤3 years	the other malignancies
2021-03-01	2018-02-01	survive	37	＜52	＜56	Ⅰ、Ⅱ	radical surgery	Premenopause	＞3 years	the other malignancies
2021-03-01	2014-10-01	survive	77	≥52	≥56	Ⅰ、Ⅱ	radical surgery	menopause	≤3 years	the other malignancies
2021-03-01	2013-10-01	survive	89	＜52	＜56	Ⅰ、Ⅱ	radical surgery	Premenopause	≤3 years	the other malignancies
2021-03-01	2013-12-01	survive	87	＜52	＜56	Ⅲ、Ⅳ	radical surgery	Premenopause	＞3 years	the other malignancies
2019-09-01	2013-05-01	die	76	＜52	＜56	Ⅰ、Ⅱ	radical surgery	Premenopause	≤3 years	breast cancer or genitalia malignancies
2015-01-01	2014-08-01	lost to follow-up	5	＜52	＜56	Ⅲ、Ⅳ	non-radical surgery	Premenopause	＞3 years	the other malignancies
2017-12-01	2013-11-01	die	49	≥52	≥56	Ⅲ、Ⅳ	non-radical surgery	menopause	≤3 years	the other malignancies
2016-01-01	2014-02-01	die	23	≥52	＜56	Ⅲ、Ⅳ	non-radical surgery	menopause	≤3 years	the other malignancies
2021-03-01	2012-05-01	survive	106	≥52	≥56	Ⅰ、Ⅱ	radical surgery	menopause	≤3 years	the other malignancies
2021-03-01	2014-08-01	survive	79	≥52	≥56	Ⅰ、Ⅱ	radical surgery	menopause	≤3 years	breast cancer or genitalia malignancies
2021-03-01	2014-08-01	survive	79	≥52	≥56	Ⅲ、Ⅳ	non-radical surgery	menopause	＞3 years	the other malignancies
2021-03-01	2009-08-01	survive	139	＜52	＜56	Ⅰ、Ⅱ	radical surgery	Premenopause	≤3 years	breast cancer or genitalia malignancies
2013-02-01	2011-11-01	die	15	＜52	＜56	Ⅲ、Ⅳ	non-radical surgery	Premenopause	≤3 years	the other malignancies
2017-02-01	2008-04-01	die	106	＜52	＜56	Ⅰ、Ⅱ	radical surgery	menopause	≤3 years	breast cancer or genitalia malignancies
2016-05-01	2012-05-01	lost to follow-up	48	≥52	≥56	Ⅰ、Ⅱ	non-radical surgery	menopause	≤3 years	breast cancer or genitalia malignancies
2021-03-01	2010-03-01	survive	132	＜52	＜56	Ⅰ、Ⅱ	radical surgery	menopause	≤3 years	the other malignancies
2021-03-01	2011-08-01	survive	115	≥52	≥56	Ⅰ、Ⅱ	radical surgery	menopause	≤3 years	breast cancer or genitalia malignancies
2021-03-01	2016-03-01	survive	60	≥52	＜56	Ⅲ、Ⅳ	non-radical surgery	Premenopause	≤3 years	the other malignancies
2020-05-01	2017-05-01	die	36	≥52	≥56	Ⅲ、Ⅳ	radical surgery	menopause	＞3 years	breast cancer or genitalia malignancies
2021-03-01	2017-07-01	survive	44	≥52	≥56	Ⅰ、Ⅱ	radical surgery	menopause	＞3 years	breast cancer or genitalia malignancies
2019-08-01	2017-05-01	die	27	≥52	≥56	Ⅲ、Ⅳ	non-radical surgery	menopause	≤3 years	breast cancer or genitalia malignancies
2013-12-01	2012-12-01	die	12	＜52	＜56	Ⅲ、Ⅳ	non-radical surgery	menopause	≤3 years	the other malignancies
2021-03-01	2012-09-01	survive	102	＜52	＜56	Ⅲ、Ⅳ	radical surgery	menopause	≤3 years	the other malignancies
2016-03-01	2011-03-01	lost to follow-up	60	＜52	＜56	Ⅰ、Ⅱ	radical surgery	menopause	＞3 years	breast cancer or genitalia malignancies
2020-12-01	2013-05-01	die	91	＜52	＜56	Ⅲ、Ⅳ	radical surgery	menopause	＞3 years	breast cancer or genitalia malignancies
2015-06-01	2013-03-01	lost to follow-up	27	＜52	＜56	Ⅲ、Ⅳ	radical surgery	menopause	≤3 years	the other malignancies
2018-03-01	2017-08-01	lost to follow-up	7	≥52	≥56	Ⅲ、Ⅳ	non-radical surgery	menopause	≤3 years	the other malignancies
2013-03-01	2013-01-01	die	2	＜52	＜56	Ⅰ、Ⅱ	non-radical surgery	menopause	≤3 years	breast cancer or genitalia malignancies
2011-05-01	2011-04-01	lost to follow-up	1	＜52	＜56	Ⅰ、Ⅱ	radical surgery	Premenopause	≤3 years	the other malignancies
2021-03-01	2009-11-01	survive	136	≥52	≥56	Ⅰ、Ⅱ	radical surgery	menopause	＞3 years	breast cancer or genitalia malignancies
2021-03-01	2012-06-01	survive	105	＜52	＜56	Ⅲ、Ⅳ	radical surgery	Premenopause	≤3 years	breast cancer or genitalia malignancies
2021-03-01	2013-04-01	survive	95	≥52	≥56	Ⅰ、Ⅱ	non-radical surgery	menopause	≤3 years	the other malignancies
2015-01-01	2014-05-01	die	8	＜52	≥56	Ⅲ、Ⅳ	non-radical surgery	menopause	＞3 years	breast cancer or genitalia malignancies
2013-10-01	2013-05-01	lost to follow-up	5	＜52	＜56	Ⅰ、Ⅱ	radical surgery	Premenopause	≤3 years	breast cancer or genitalia malignancies
2013-07-01	2011-05-01	die	26	≥52	≥56	Ⅰ、Ⅱ	radical surgery	menopause	＞3 years	breast cancer or genitalia malignancies
2012-03-01	2011-09-01	lost to follow-up	6	≥52	≥56	Ⅰ、Ⅱ	non-radical surgery	menopause	≤3 years	the other malignancies
2021-03-01	2009-04-01	survive	143	≥52	≥56	Ⅲ、Ⅳ	radical surgery	menopause	＞3 years	the other malignancies
2010-11-01	2010-06-01	lost to follow-up	5	＜52	＜56	Ⅰ、Ⅱ	non-radical surgery	Premenopause	≤3 years	the other malignancies
2013-11-01	2006-11-01	die	84	＜52	≥56	Ⅲ、Ⅳ	non-radical surgery	Premenopause	＞3 years	the other malignancies
2021-03-01	2010-12-01	survive	123	≥52	≥56	Ⅲ、Ⅳ	radical surgery	menopause	＞3 years	the other malignancies
2021-03-01	2010-12-01	survive	123	＜52	≥56	Ⅰ、Ⅱ	radical surgery	menopause	＞3 years	breast cancer or genitalia malignancies
2011-06-01	2011-05-01	lost to follow-up	1	＜52	＜56	Ⅲ、Ⅳ	non-radical surgery	Premenopause	＞3 years	the other malignancies
2016-04-01	2016-03-01	lost to follow-up	1	≥52	≥56	Ⅲ、Ⅳ	non-radical surgery	menopause	＞3 years	the other malignancies
